# Supplementary material for: Prevention of excitotoxicity‐induced processing of BDNF receptor TrkB‐FL leads to stroke neuroprotection
Source: EMBO Mol Med. 2019 Jun 3;11(7):e9950. doi: 10.15252/emmm.201809950 (PMC6609917; doi:10.15252/emmm.201809950)
Supplement: Supplementary file 3 — Source Data for Appendix [file EMMM-11-e9950-s008.zip]

Archive with 3 entries (2 files):
- appendix/
- appendix/Source_data_Appendix_Figure_S1.docx
- appendix/Source_data_Appendix_Figure_S4.docx
